# Supplementary material for: A resource of induced pluripotent stem cell (iPSC) lines including clinical, genomic, and cellular data from genetically isolated families with mood and psychotic disorders
Source: Transl Psychiatry. 2023 Dec 16;13:397. doi: 10.1038/s41398-023-02641-w (PMC10725500; doi:10.1038/s41398-023-02641-w)
Supplement: Supplementary file 2 — Table S1 [file 41398_2023_2641_MOESM2_ESM.xlsx]

## Sheet: Sheet1
	Table S1. Rare variants in AMBiGen genetic isolates. An expanded list of nonsynonymous and protein-disrupting variants in the AMBiGen sample showing levels of enrichment versus either AVS or gnomAD, CADD-PHRED score for each variant, and TWAS for each gene.
Cytogenetic location	position (hg38)	SNP	Reference allele	Alternative allele	Gene	Mutation	TWAS/SMR		CADD PHRED	Genotype distribution	Minor Allele Frequency			Enrichment
								TWAS ATLAS			AMBiGen adjusted for relatedness	AVS	gnomAD non-Finnish European	AVS	gnomAD	GWAS/SCHEMA
1p36.23	8324374	rs774770763	C	G	SLC45A1	nonsynonymous	Yes	Yes-SCZ	14.71	0/6/318	0.0029	0.00085	1.794e-05	3.41176	161.65	SCZ145a
2p16.1	58229827	rs143819820	C	G	FANCL	nonsynonymous	Yes	Yes-SCZ	22.6	0/5/319	0.0038	0.00448	0.0007925	0.848214	4.79495	SCZ145
2p13.1	73450932	rs373638043	C	A	ALMS1	nonsynonymous	Yes	Yes-SCZ	0.021	0/12/312	0.0047	0.0138	4.421e-05	0.34058	106.311	SCZ145
2p13.1	73599494	rs142278066	C	T	ALMS1	nonsynonymous			18.99	0/5/319	0.0036	-	0.001781	-	2.02134	SCZ145
2q11.2	96816839	rs940116018	C	G	CNNM3	nonsynonymous	Yes		22.6	0/2/322	0.0023	0.000427	-	5.38642	-	BD3b
2q11.2	96839596	rs774867231	G	GGATGCCGCGCT	ANKRD23	frameshift insertion	Yes		-	0/5/319	0.0042	0.0146	2.84e-05	0.287671	147.887	BD3
2q24.3	165310577	rs149987700	G	A	SCN2A	nonsynonymous			23.1	0/12/312	0.0053	0.00177	0.0002565	2.99435	20.6628	BD3
2q33.1	197460047	rs375172756	A	G	COQ10B	nonsynonymous		Yes-SCZ	27	0/4/320	0.0038	0.00405	-	0.938272	-	SCZ145
2q33.1	197633871	rs139323535	C	T	RFTN2	nonsynonymous			0.001	0/9/315	0.0051	0.00365	0.003238	1.39726	1.57505	SCZ145
2q33.1	197705448	rs145171191	G	A	MARS2	nonsynonymous		Yes-SCZ	2.124	0/3/321	0.0032	-	0.0005964	-	5.36553	SCZ145
2q37.1	232768453	rs375157738	A	G	KCNJ13	nonsynonymous		Yes-SCZ	16.9	0/4/320	0.004	0.00486	2.644e-05	0.823045	151.286	SCZ145
2q37.1	232847551	rs369664471	C	T	GIGYF2	nonsynonymous			1.066	0/2/322	0.0029	0.00108	0.0002079	2.68519	13.949	SCZ145
2q37.1	232920368	rs139590629	C	G	NGEF	nonsynonymous		Yes-SCZ	17.22	0/3/321	0.0024	0.00216	0.0006909	1.11111	3.47373	SCZ145
3p22.2	36832166	rs200052241	T	G	TRANK1	nonsynonymous	Yes	Yes-BD, SCZ	21.7	0/3/321	0.0029	-	0.0002832	-	10.2401	SCZ145, BD3
3p22.2	36857068	rs1441434622	C	T	TRANK1	nonsynonymous			4.872	0/2/322	0.0027	0.00486	2.662e-05	0.555556	101.427	SCZ145, BD3
3p21.2	52211424	rs202174005	T	C	ALAS1	nonsynonymous			22.6	0/4/320	0.0029	0.00426	8.799e-06	0.680751	329.583	BD3
3p21.1	52391248	rs201807250	A	G	DNAH1	nonsynonymous			20.4	0/3/321	0.0036	0.00106	0.0005951	3.39623	6.0494	BD3
3p21.1	52395006	rs138940904	G	A	DNAH1	nonsynonymous			28.2	0/4/320	0.0038	0.00291	0.001833	1.30584	2.0731	BD3
3p21.1	52440068	rs140387468	G	A	SEMA3G	nonsynonymous		Yes-SCZ	23.8	0/4/320	0.004	0.00378	0.0001738	1.0582	23.015	BD3
3p21.1	52506179	rs983375651	G	C	STAB1	nonsynonymous		Yes-SCZ	24.7	0/4/320	0.0032	0.0203	-	0.157635	-	BD3
3p21.1	52522111	rs148915659	A	G	STAB1	nonsynonymous			22.7	0/3/321	0.0034	0.000732	0.002512	4.64481	1.3535	BD3
3p21.1	52711866	rs147140852	-	T	NEK4	frameshift insertion	Yes	Yes-SCZ	-	0/2/322	0.0029	0.00432	5.395e-05	0.671296	53.7535	BD3
3p21.1	52788303	rs376052057	G	T	ITIH1	stopgain			40	0/3/321	0.0034	0.00595	9.02e-06	0.571429	376.94	BD3
6p22.2	25726229	rs200598078	C	G	HIST1H2AA	nonsynonymous			12.47	0/4/320	0.0024	0.00791	2.64e-05	0.303413	90.9091	SCZ145, BD3
6p22.2	25812884	rs1296120693	T	C	SLC17A1	nonsynonymous			0.005	0/2/322	0.0029	0.00106	-	2.73585	-	SCZ145, BD3
6p22.2	25916807	rs140811656	C	G	SLC17A2	nonsynonymous			6.576	0/3/321	0.0029	-	0.002215	-	1.30926	SCZ145, BD3
6p22.2	25916997	rs142363960	T	C	SLC17A2	nonsynonymous			27.2	0/3/321	0.0029	-	0.002216	-	1.30866	SCZ145, BD3
6p22.2	26240735	-	T	C	HIST1H4F (H4C6)	stoploss	-		18.17	0/2/322	0.0029	0.00482666	-	0.60083	-	-
6p22.2	26508794	rs368135520	A	G	BTN1A1	nonsynonymous			22.4	1/12/311	0.0064	0.00516	0.0001319	1.24031	48.5216	SCZ145, BD3
6p22.1	27451707	rs1222077962	C	T	ZNF184	nonsynonymous	Yes	Yes-SCZ	14.96	0/2/322	0.0024	-	8.805e-06	-	272.572	SCZ145, BD3
6p22.1	29397317	rs763241460	G	A	OR12D2	nonsynonymous			1.053	0/3/321	0.0034	0.00576	3.629e-05	0.590278	93.6897	SCZ145, BD3
6p21.33	30553374	rs139361425	G	T	GNL1	nonsynonymous			10.19	1/2/321	0.0038	0.0164	1.805e-05	0.231707	210.526	SCZ145
6p21.33	30554592	rs1166943992	T	C	GNL1	nonsynonymous			22.8	0/4/320	0.0042	0.0017	-	2.47059	-	SCZ145
6p21.33	30647734	rs1036560474	C	T	C6orf136	nonsynonymous			15.02	0/3/321	0.0029	0.000702	-	4.13105	-	SCZ145
6p21.33	31647792	rs762045396	G	A	BAG6	nonsynonymous			21	0/7/317	0.0021	0.0027	4.055e-05	0.777778	51.7879	SCZ145
6p21.33	31764458	rs1276342972	G	A	SAPCD1	nonsynonymous			15.15	0/11/313	0.0046	0.0125	8.796e-06	0.368	522.965	SCZ145
6p21.33	31869217	rs146294980	C	G	SLC44A4	nonsynonymous			19.87	0/2/322	0.0029	6.87e-05	0.001807	42.2125	1.60487	SCZ145
6p21.33	31888654	rs200077766	C	T	EHMT2	nonsynonymous			25.1	0/5/319	0.0042	0.00867	1.76e-05	0.484429	238.636	SCZ145
6p21.33	31970389	rs371065709	G	A	DXO	nonsynonymous			16.44	1/5/318	0.004	-	-	-	-	SCZ145
6p21.33	32052795	rs41270454	C	T	TNXB	nonsynonymous			10.53	0/4/320	0.0032	0.00108	0.000775	2.96296	4.12903	SCZ145
6p21.33	32079158	rs777054871	C	T	TNXB	nonsynonymous			22	0/2/322	0.0024	-	1.787e-05	-	134.303	SCZ145
6p21.33	32097251	rs367964663	C	T	TNXB	nonsynonymous			22.5	1/5/318	0.004	-	3.655e-05	-	109.439	SCZ145
6p21.32	32832800	rs143726288	C	T	TAP2	nonsynonymous			18.89	0/11/313	0.0046	0.0136	0.00075	0.338235	6.13333	SCZ145
6p21.32	33204669	rs142093440	A	G	HSD17B8	nonsynonymous			21.6	0/3/321	0.0032	0.000794	0.0005339	4.03023	5.99363	SCZ145
6p21.3	33683381	rs151124791	T	C	ITPR3	nonsynonymous			28.1	0/2/322	0.0024	-	0.000491	-	4.88798	SCZ145
6q14.1	83158621	rs773538615	C	T	DOPEY1	nonsynonymous			29.9	0/3/321	0.0034	0.00216	9.014e-06	1.57407	377.191	SCZ145
6q25.1	152133421	rs139834542	A	G	SYNE1	nonsynonymous			25.3	0/8/316	0.0047	0.00576	0.002462	0.815972	1.90902	BD3
6q25.1	152149568	rs1344598258	A	G	SYNE1	nonsynonymous			21	0/3/321	0.0036	0.00213	8.791e-06	1.69014	409.51	BD3
6q25.1	152326330	rs767636254	G	A	SYNE1	nonsynonymous			17.88	0/2/322	0.0029	0.00405	-	0.716049	-	BD3
6q25.1	152409087	rs141858284	G	A	SYNE1	nonsynonymous			14.9	0/6/318	0.0029	0.00108	0.001337	2.68519	2.16904	BD3
6q25.1	152425547	rs149758808	C	A	SYNE1	nonsynonymous			23	0/7/317	0.0055	0.00606	0.004017	0.907591	1.36918	BD3
7p15.3	24800272	rs139154799	C	T	OSBPL3	nonsynonymous		Yes-Depressive disorder	0.111	0/4/320	0.004	0.00899	0.00226	0.444939	1.76991	BD3
7p15.3	24852515	rs34702159	C	T	OSBPL3	nonsynonymous			19.66	0/5/319	0.0038	0.00108	0.003404	3.51852	1.11633	BD3
8p21.1	27516387	-	C	G	EPHX2	nonsynonymous	-		24.6	0/2/322	0.0029	-	-	-	-	-
8p11.23	38418290	rs200776757	C	A	FGFR1	nonsynonymous		Yes-SCZ	23.5	0/2/322	0.0027	-	0.0008209	-	3.28907	SCZ145
8q24.3	143916914	rs200668859	C	T	PLEC	nonsynonymous			25.8	0/5/319	0.0036	0.00758	0.0002324	0.474934	15.4905	BD3
8q24.3	143918164	rs368152307	C	T	PLEC	nonsynonymous			24.8	0/4/320	0.0038	0.00813	0.0001784	0.467405	21.3004	BD3
8q24.3	143930214	rs781977174	C	T	PLEC	nonsynonymous			20.9	0/10/314	0.0042	0.00378	2.251e-05	1.11111	186.584	BD3
8q24.3	143985946	-	G	A	PARP10	nonsynonymous	-		22.8	0/2/322	0.0029	0.000537634	-	5.394	-	-
9q21.32	81995047	rs768555140	A	T	SPATA31D1	nonsynonymous			11.96	0/2/322	0.0024	-	0.0001242	-	19.3237	SCZ145
10q25.1	110112892	rs139343347	C	T	ADD3	nonsynonymous	Yes	Yes-BD	23	0/3/321	0.0027	0.00684	0.0001145	0.394737	23.5808	BD3
11p11.2	46603673	rs763967077	G	C	HARBI1	nonsynonymous		Yes-SCZ	16.88	0/2/322	0.0021	-	1.76e-05	-	119.318	SCZ145
11q13.1	65618843	rs893253614	C	T	PCNX3	nonsynonymous		Yes-SCZ	22.7	0/5/319	0.0042	0.018	-	0.233333	-	SCZ145
11q13.1	65618933	rs200692281	A	C	PCNX3	nonsynonymous			22.9	0/8/316	0.0043	0.0112	0.005115	0.383929	0.840665	SCZ145
11q13.1	66043272	rs774640662	G	T	GAL3ST3	nonsynonymous	Yes		23.1	0/5/319	0.0038	0.00312	9.089e-06	1.21795	418.088	BD3
11q13.2	66266473	rs746416190	G	T	KLC2	nonsynonymous	-		8.421	0/12/312	0.0038	0.00430107	-	0.8835	-	-
11q13.2	66424262	rs367752304	C	G	NPAS4	nonsynonymous			18.16	0/2/322	0.0029	0.00216	1.758e-05	1.34259	164.96	BD3
11q13.2	66495378	rs201288479	A	G	DPP3	nonsynonymous			31	0/5/319	0.0042	0.000571	1.77e-05	7.35552	237.288	BD3
11q13.2	66687583	rs376249009	G	A	SPTBN2	nonsynonymous			17.2	0/2/322	0.0027	0.00213	8.91e-06	1.26761	303.03	BD3
11q24.3	130903357	rs1043508580	G	C	SNX19	nonsynonymous	Yes	Yes-SCZ	27.8	0/8/316	0.0051	0.00432	8.806e-06	1.18056	579.151	SCZ145
12q24.3	57098559	rs200507162	G	A	STAT6	nonsynonymous		Yes-SCZ	21.7	0/2/322	0.0029	0.0017	8.798e-06	1.70588	329.62	SCZ145
12q24.31	122982523	rs771187096	C	G	ARL6IP4	nonsynonymous	Yes	Yes-SCZ	24.7	0/4/320	0.0038	0.00383	8.995e-06	0.992167	422.457	SCZ145
12q24.31	123176727	rs777110388	C	T	MPHOSPH9	nonsynonymous	Yes	Yes-SCZ	23.3	0/3/321	0.0029	0.000538	-	5.39033	-	SCZ145
14q23.1	59464905	rs375222224	G	T	GPR135	nonsynonymous			24	0/3/321	0.0024	-	1.065e-05	-	225.352	SCZ145
15q15.1	40272365	rs143993282	C	T	PAK6	nonsynonymous	Yes	Yes-SCZ	23.3	0/3/321	0.0027	-	0.00201	-	1.34328	SCZ145
15q15.2	42674932	rs202074007	G	T	STARD9	nonsynonymous			25.6	0/2/322	0.0029	0.00432	0.002831	0.671296	1.02437	BD3
15q15.2	42688099	rs575135631	A	G	STARD9	nonsynonymous			9.179	0/2/322	0.0027	0.00319	1.752e-05	0.846395	154.11	BD3
15q15.2	42729236	rs779110523	C	T	CDAN1	nonsynonymous		Yes-BD	23.1	0/3/321	0.0031	-	2.652e-05	-	116.893	BD3
15q15.2	42737069	rs867838112	C	T	CDAN1	nonsynonymous	-		22.2	0/4/320	0.0038	0.00488115	-	0.778504	-	-
15q22.31	63674866	rs371256403	C	T	HERC1	nonsynonymous			18.98	0/4/320	0.0038	0.00162	7.084e-05	2.34568	53.642	SCHEMAtop10c
15q25.3	84798646	rs987445362	A	G	ZNF592	nonsynonymous	Yes		23.8	0/7/317	0.0042	0.00464	-	0.905172	-	SCZ145, BD3
15q25.3	84840736	rs150985765	C	T	ALPK3	nonsynonymous	Yes		25.8	0/2/322	0.0029	0.00486	0.0001586	0.596708	18.285	SCZ145, BD3
15q26.1	90881727	rs35641241	G	A	FURIN	nonsynonymous	Yes	Yes-SCZ	24	0/3/321	0.0027	-	0.001165	-	2.3176	SCZ145, BD3
15q26.1	90887034	rs372642630	G	A	FES	nonsynonymous	Yes	Yes-SCZ	31	0/2/322	0.0021	-	7.054e-05	-	29.7703	SCZ145, BD3
16p11.2	30092741	rs200869087	T	G	YPEL3	nonsynonymous	Yes		22.9	0/3/321	0.0027	0.00245	0.0001501	1.10204	17.988	SCZ145
16q21	58503787	rs201024708	C	T	NDRG4	nonsynonymous		Yes-SCZ	8.663	0/2/322	0.0029	-	0.001225	-	2.36735	SCZ145
16q21	58587853	rs142749838	G	A	CNOT1	nonsynonymous		Yes-SCZ	22.8	0/7/317	0.0049	0.0114	0.000493	0.429825	9.93915	SCZ145
16q22.1	67675340	rs146594195	G	A	GFOD2	nonsynonymous	Yes		24.2	0/6/318	0.0037	0.0221	0.0001413	0.167421	26.1854	SCZ145
16q22.1	67968618	rs563719406	C	T	SLC12A4	nonsynonymous		Yes-SCZ	20.7	0/3/321	0.0029	0.00512	0.0006972	0.566406	4.1595	SCZ145
16q22.1	68078793	rs148640115	G	A	DUS2	nonsynonymous	Yes	Yes-SCZ	27.4	0/2/322	0.0021	-	0.0009066	-	2.31635	SCZ145
16q22.1	68275155	rs140250756	C	T	SLC7A6	nonsynonymous			6.429	0/8/316	0.0038	0.00319	0.0003956	1.19122	9.60566	SCZ145
16q22.2	71284812	rs1263464892	T	C	CMTR2	nonsynonymous			22.2	0/2/322	0.0021	0.00512	8.922e-06	0.410156	235.373	SCZ145
17p11.2	17823574	rs139067895	C	T	SREBF1	nonsynonymous	Yes	Yes-SCZ	10.07	0/3/321	0.0032	0.0011	0.0005781	2.90909	5.53537	SCZ145
17q21.1	40033408	rs374332490	A	G	MED24	nonsynonymous	Yes		28	0/3/321	0.0032	0.00162	1.816e-05	1.97531	176.211	BD3
17q21.31	44259306	rs148170067	C	T	SLC4A1	nonsynonymous			23.9	0/5/319	0.0038	0.00704	0.0007908	0.539773	4.80526	BD3
17q21.33	50576173	rs771214256	C	T	CACNA1G	nonsynonymous		Yes-ADHD	22.9	0/5/319	0.0021	0.000305	1.843e-05	6.88525	113.945	SCHEMAtop10
19p13.11	19227433	rs145802020	T	C	NCAN	nonsynonymous			3.334	0/3/321	0.0036	0.0133	0.0003352	0.270677	10.7399	SCZ145
19p13.11	19271072	rs184254301	G	A	TM6SF2	nonsynonymous	Yes		13.43	0/4/320	0.0036	0.00108	0.002499	3.33333	1.44058	SCZ145
19p13.11	19271076	rs200492531	C	A	TM6SF2	nonsynonymous			0.688	0/3/321	0.0036	0.0133	0.002058	0.270677	1.74927	SCZ145
19p13.11	19492319	rs200305535	G	A	GATAD2A	nonsynonymous	Yes	Yes-SCZ	29.3	0/8/316	0.0021	0.00703	0.0007547	0.29872	2.78256	SCZ145
19q13.33	49595453	rs376580810	C	T	PRR12	nonsynonymous	Yes	Yes-SCZ	17.37	0/2/322	0.0027	0.00106	0.001602	2.54717	1.68539	SCZ145
19q13.33	49597240	rs1298843770	G	A	PRR12	nonsynonymous			21.9	0/2/322	0.0024	0.00108	1.448e-05	2.22222	165.746	SCZ145
19q13.33	49666052	rs1283216050	T	C	BCL2L12	nonsynonymous	Yes		14.08	0/10/314	0.0033	0.00704	-	0.46875	-	SCZ145
20q13.12	38771664	rs1306410634	G	A	ACTR5	nonsynonymous	Yes	Yes-SCZ	28.6	0/3/321	0.0032	-	8.791e-06	-	364.009	SCZ145
20q13.3	45312374	rs757694070	C	T	RBPJL	stopgain			41	0/7/317	0.0036	0.00298	0.0001623	1.20805	22.1811	BD3
20q13.3	45316933	rs199904334	A	C	RBPJL	nonsynonymous			27	0/8/316	0.0042	0.00555	0.000529	0.756757	7.93951	BD3
20q13.3	62308134	rs767621828	G	A	ADRM1	nonsynonymous			21.2	0/2/322	0.0027	0.000538	8.948e-06	5.01859	301.743	BD3
22q13.1	39521947	rs147877175	C	A	ATF4	nonsynonymous			24.9	0/5/319	0.0029	0.00491	5.287e-05	0.590631	54.8515	SCZ145
22q13.1	39521955	rs150385569	A	T	ATF4	nonsynonymous			1.419	0/10/314	0.0054	0.00177	0.006936	3.05085	0.778547	SCZ145
22q13.2	40770847	rs747284478	G	T	SLC25A17	nonsynonymous		Yes-SCZ	5.303	0/2/322	0.0029	0.00127	-	2.28346	-	BD3
22q13.2	40777114	rs137901231	T	C	SLC25A17	nonsynonymous			12.94	0/7/317	0.0046	0.000935	0.00131	4.91979	3.51145	BD3
22q13.2	42209899	rs375600166	A	C	TCF20	nonsynonymous			16.64	0/7/317	0.0029	0.00208	0.00015	1.39423	19.3333	SCZ145
			aPardinas et al. 2018; bMullins et al. 2021; cSingh et al. 2020
